# Supplementary material for: First description of the female of Sarcophaga (Sarcorohdendorfia) gracilior (Chen, 1975) (Diptera, Sarcophagidae)
Source: Zookeys. 2014 Apr 2;(396):43–53. doi: 10.3897/zookeys.396.6752 (PMC3978264; doi:10.3897/zookeys.396.6752)
Supplement: XML Treatment for Sarcophaga (Sarcorohdendorfia) gracilior [file zookeys.396.6752-treatment1.xml]

<!DOCTYPE tp:taxon-treatment
  PUBLIC "-//TaxonX//DTD Taxonomic Treatment Publishing DTD v0 20100105//EN" "tax-treatment-NSO.dtd">
<tp:taxon-treatment xmlns:tp="http://www.plazi.org/taxpub"><tp:treatment-meta><mixed-citation publication-type="journal"><person-group><name><surname>Zhang</surname><given-names>Ming</given-names></name><name><surname>Chen</surname><given-names>Jin-liang</given-names></name><name><surname>Gao</surname><given-names>Xin-zhang</given-names></name><name><surname>Pape</surname><given-names>Thomas</given-names></name><name><surname>Zhang</surname><given-names>Dong</given-names></name></person-group><article-title>First description of the female of <italic>Sarcophaga (Sarcorohdendorfia) gracilior</italic> (Chen, 1975) (Diptera, Sarcophagidae)</article-title><source>Zookeys</source><day>2</day><month>4</month><year>2014</year><volume>2014</volume><issue>396</issue><fpage>43</fpage><lpage>53</lpage><pub-id pub-id-type="doi">10.3897/zookeys.396.6752</pub-id></mixed-citation></tp:treatment-meta><tp:nomenclature><tp:taxon-name>
                        <tp:taxon-name-part taxon-name-part-type="genus">Sarcophaga</tp:taxon-name-part>
                        (<tp:taxon-name-part taxon-name-part-type="subgenus">Sarcorohdendorfia</tp:taxon-name-part>)
                        <tp:taxon-name-part taxon-name-part-type="species">gracilior</tp:taxon-name-part>
                        <object-id xmlns:xlink="http://www.w3.org/1999/xlink" xlink:type="simple">http://species-id.net/wiki/Sarcophaga_gracilior</object-id>
                    </tp:taxon-name><tp:taxon-authority>(Chen, 1975)</tp:taxon-authority><tp:nomenclature-citation-list><tp:nomenclature-citation><tp:taxon-name>Tricholioproctia (Hamimembrana) gracilior</tp:taxon-name><comment> Chen, 1975: 115. Type-locality: China, Zhejiang, Mt. Tianmushan.</comment></tp:nomenclature-citation><tp:nomenclature-citation><tp:taxon-name>Sarcorohdendorfia gracilior</tp:taxon-name><comment>: <xref ref-type="bibr" rid="B27">Ye 1982</xref>: 22, 1992: 662; <xref ref-type="bibr" rid="B9">Fan and Pape 1996</xref>: 256; <xref ref-type="bibr" rid="B26">Xue and Chao 1998</xref>: 1646; <xref ref-type="bibr" rid="B29">Zhang et al. 2010</xref>: 360.</comment></tp:nomenclature-citation><tp:nomenclature-citation><tp:taxon-name>Sarcophaga (Sarcorohdendorfia) gracilior</tp:taxon-name><comment>: <xref ref-type="bibr" rid="B17">Pape 1996</xref>: 397.</comment></tp:nomenclature-citation></tp:nomenclature-citation-list></tp:nomenclature><tp:treatment-sec sec-type="Female"><title>Female.</title><p>Description. Body length about 13.0 mm. Eyes bare. Fronto-orbital and parafacial plates black with golden yellow pollinosity, postocular strip black with silvery pollinosity; parafacial bristles in one row, fronto-orbital plate with rows of fine setulae. Frontal vitta black, about as broad as fronto-orbital plate at the narrowest point; frons at vertex 0.3 × head width; frontal row of 9–14 strong bristles; outer vertical bristle differentiated from postocular bristles, one reclinate and two proclinate orbital bristles. One pair of strong ocellar bristles, directed antero-laterally. Gena ground colour black, with black setulae in anterior 2/3, white setulae in posterior 1/3; height 0.3 × eye height in lateral view, postgena with white setulae. Antennal first flagellomere brown, not reaching the level of vibrissal insertion, 3.4 × as long as wide and 2.3 × as long as pedicel, pedicel black; arista long plumose in basal 2/3. Palpus black, expanded in distal part.</p><p>Thorax ground colour black, with yellow pollinosity; scutum with three black dorsal vittae. Chaetotaxy: acrostichals 5(6) + 1, dorsocentrals 4 + 4, intra-alars 1 + 2 (3), supra-alars 3 or 4, postpronotals 3, scutellum with 1 discal and 4 marginal bristles. Meropleurals 10 or 11, katepisternal bristles 1:1:1, prosternum, metasternum, proepisternum and postalar wall with dense black fine setulae. Wing hyaline; subcostal sclerite yellowish brown, bare; tegula black, with black setulae; basicosta light yellow, bare; costal spine not differentiated; vein R<sub>1</sub> bare, three ventral setulae at node of R<sub>4+5</sub>-R<sub>2+3</sub>, vein R<sub>4+5</sub> setulose dorsally from junction of R<sub>2+3</sub> halfway to crossvein r-m; wing WIP (<xref ref-type="fig" rid="F5">Fig. 5C</xref>) with clearly demarcated magenta and blue bands, and one large and almost triangular blue area on the apical part (shown with an arrow in <xref ref-type="fig" rid="F5">Fig. 5C</xref>).</p><!--PageBreak--><!--PageBreak--><p>Legs dark, with grayish black pollinosity; fore femur with one row of dorsal bristles, one row of posteroventral bristles and one row of posterodorsal bristles, fore tibia with four anterodorsal and one posterior bristles; mid femur with four median anterior, one apical posterior and one apical posterodorsal bristles, mid tibia with two anterodorsal, one ventral and one subapical posterior bristles, and with one row of <!--PageBreak--><!--PageBreak-->posterodorsal bristles (one strong); hind femur with one row of anterodorsal bristles, and with one apical posterodorsal and two apical posterior bristles, hind tibia with one row of anterodorsal bristles (among them three strong), and with one anteroventral and four posterodorsal bristles.</p><p>Abdomen oval with yellow pollinosity; tergite 3 without median marginal bristles, tergite 4 with one pair of median marginal bristles, tergite 5 with strong marginal bristles; sternite 2 with six long bristles along posterior margin. Terminalia: tergite 6 undivided (<xref ref-type="fig" rid="F2">Fig. 2B</xref>), tergites 7+8 fused together (<xref ref-type="fig" rid="F2">Figs 2C</xref>, <xref ref-type="fig" rid="F2">2E</xref>), sternite 2 with a small isolated sclerite on the posterior margin, sternites 5 and 6 rectangular in ventral view (<xref ref-type="fig" rid="F2">Fig. 2A</xref>), sternite 8 represented by a membranous fold, hypoproct well developed but not particularly sclerotized and with numerous setulae (<xref ref-type="fig" rid="F2">Fig. 2F</xref>), epiproct with only two strong bristles (<xref ref-type="fig" rid="F2">Fig. 2E</xref>).</p><fig id="F1" position="float" orientation="portrait"><label>Figure 1.</label><caption><p><italic><tp:taxon-name>Sarcophaga (Sarcorohdendorfia) gracilior</tp:taxon-name></italic> (Chen, 1975). Female. <bold>A</bold> Habitus, left lateral view <bold>B</bold> Abdomen, dorsal view <bold>C</bold> Head, anterior view <bold>D</bold> Head, left lateral view. Scale bars: <bold>A</bold> = 5.00 mm; <bold>B</bold> = 2.00 mm; <bold>C</bold> and <bold>D</bold> = 1.00 mm.</p></caption><graphic xmlns:xlink="http://www.w3.org/1999/xlink" xlink:href="zookeys-396-043-g001.jpg" position="float" orientation="portrait" xlink:type="simple"/></fig><fig id="F2" position="float" orientation="portrait"><label>Figure 2.</label><caption><p>Photomicrographs of the female terminalia of <italic><tp:taxon-name>Sarcophaga (Sarcorohdendorfia) gracilior</tp:taxon-name></italic> (Chen, 1975). <bold>A</bold> Sternites 1−7, ventral view <bold>B</bold> Tergite 6, dorsal view <bold>C</bold> Terminalia, posterior view <bold>D</bold> Spermathecae <bold>E</bold> Terminalia, tergites 7+8, cerci and epiproct, dorsal view <bold>F</bold> Terminalia, cercus, hypoproct and sternite 8, ventral view. Scale bars: <bold>A–C</bold> = 1.00 mm; <bold>D–F</bold> = 0.25 mm. Abbreviations: cercus (cerc); epiproct (epiprct); hypoproct (hyprct); sternite (st); tergite (tg).</p></caption><graphic xmlns:xlink="http://www.w3.org/1999/xlink" xlink:href="zookeys-396-043-g002.jpg" position="float" orientation="portrait" xlink:type="simple"/></fig></tp:treatment-sec><tp:treatment-sec sec-type="Male"><title>Male.</title><p>Redescription. Body length 16.0–17.0 mm. Frontal vitta 1.6 × as broad as fronto-orbital plate at the narrowest point; frons at vertex 0.22 × head width; frontal row of 11–13 bristles; outer vertical bristle not differentiated from postocular bristles, one reclinate orbital bristle. Antennal first flagellomere 4.1 × as long as wide and 3.1 × as long as pedicel.</p><p>Thorax: fore femur with slender ventral setulae in basal 1/2, fore tibia with three anterodorsal bristles; mid tibia with one anterodorsal bristle; hind femur with one row of anterior bristles, and with one apical posterior and three apical posterodorsal bristles, hind tibia with two posterodorsal bristles, and with slender and dense setulae along anteroventral and posteroventral surfaces.</p><p>Abdomen long oval; epandrium black; sternites 1−4 with dense setulae, sternite 4 with a dark spot consisting of dense short setulae on posterior margin (see <xref ref-type="bibr" rid="B7">Chen 1975</xref>: fig. 5). Terminalia (see <xref ref-type="bibr" rid="B7">Chen 1975</xref>: figs 6–9): cercus straight in profile, with numerous <!--PageBreak-->strong setulae on mid lateral margin and with a sharp apex in lateral and dorsal view. Surstylus almost triangular but with a slightly convex anterior (or ventral) margin (<xref ref-type="fig" rid="F4">Fig. 4B</xref>). Pregonite with a broad base, slightly longer than postgonite, and distal half almost perpendicular to basal half, postgonite long triangular with slightly curved apex; vesica large; juxtal extensions small with a sharp tip in lateral view; lateral stylus slender, with recurving teeth in the distal half and situated under the arched juxta (<xref ref-type="fig" rid="F4">Fig. 4A</xref>). Other morphological characteristics are the same as for the female.</p><fig id="F3" position="float" orientation="portrait"><label>Figure 3.</label><caption><p><italic><tp:taxon-name>Sarcophaga (Sarcorohdendorfia) gracilior</tp:taxon-name></italic> (Chen, 1975). Male. <bold>A</bold> Habitus, left lateral view <bold>B</bold> Abdomen, dorsal view <bold>C</bold> Head, anterior view <bold>D</bold> Head, left lateral view. Scale bars: <bold>A</bold> = 5.00 mm; <bold>B</bold> = 2.00 mm; <bold>C</bold> and <bold>D</bold> = 1.00 mm.</p></caption><graphic xmlns:xlink="http://www.w3.org/1999/xlink" xlink:href="zookeys-396-043-g003.jpg" position="float" orientation="portrait" xlink:type="simple"/></fig><fig id="F4" position="float" orientation="portrait"><label>Figure 4.</label><caption><p><italic><tp:taxon-name>Sarcophaga (Sarcorohdendorfia) gracilior</tp:taxon-name></italic> (Chen, 1975). Male. <bold>A</bold> Phallus and gonites, lateral view <bold>B</bold> Terminalia, lateral view. Scale bar: <bold>A</bold> = 0.50 mm; <bold>B</bold> = 1.00 mm.</p></caption><graphic xmlns:xlink="http://www.w3.org/1999/xlink" xlink:href="zookeys-396-043-g004.jpg" position="float" orientation="portrait" xlink:type="simple"/></fig><fig id="F5" position="float" orientation="portrait"><label>Figure 5.</label><caption><p><italic><tp:taxon-name>Sarcophaga (Sarcorohdendorfia) gracilior</tp:taxon-name></italic> (Chen, 1975). <bold>A</bold> Male, right wing interference patterns, dorsal view <bold>B</bold> Male, right wing, dorsal view <bold>C</bold> Female, right wing interference patterns, dorsal view <bold>D</bold> Female, right wing, dorsal view. Scale bars = 2.00 mm <bold>E</bold> Schematic illustration of the distinctive clearly demarcated magenta and blue bands, and one large and almost triangular area on the apical part, which is blue in the WIP. Arrows in <bold>A</bold> &amp; <bold>C</bold> show the most similar patterns and marginal colour bands of both sexes.</p></caption><graphic xmlns:xlink="http://www.w3.org/1999/xlink" xlink:href="zookeys-396-043-g005.jpg" position="float" orientation="portrait" xlink:type="simple"/></fig></tp:treatment-sec><tp:treatment-sec sec-type="Material examined"><title>Material examined.</title><p>CHINA, Hubei, Yichang City, Dalaoling (<named-content xmlns:xlink="http://www.w3.org/1999/xlink" content-type="dwc:verbatimCoordinates" xlink:type="simple">31°5'00"N, 110°56'00"E</named-content>): 1♀, Panlongling, 1600–1700 m, 17.VII.2013; 1♂, 1♀, Mt. Tianzhushan, 2000 m, 19.VII.2013; 1♀, Panlongling, 1600–1700 m, 22.VII.2013; all collected by Zhang D. &amp; Zhang M.</p></tp:treatment-sec><tp:treatment-sec sec-type="Remarks"><title>Remarks.</title><p>The specimens of this species have been taken in traps baited with fish viscera, indicating that this species may be saprophagous like the majority members of the genus <italic><tp:taxon-name>Sarcophaga</tp:taxon-name></italic>.</p></tp:treatment-sec><tp:treatment-sec sec-type="Distribution"><title>Distribution.</title><p>China (Chongqing, Hubei [first record], Hunan, Guangdong, Guizhou, Sichuan, Taiwan, Xizang, Zhejiang), Nepal.</p><!--PageBreak--></tp:treatment-sec><ref-list><ref id="B27"><mixed-citation xmlns:xlink="http://www.w3.org/1999/xlink" xlink:type="simple"><person-group><name name-style="western"><surname>Ye</surname><given-names>ZM</given-names></name></person-group> (<year>1982</year>) <article-title>The catalogue of Chinese Sarcophaginae.</article-title><source>Sichuan Journal of Zoology</source><volume>2</volume>: <fpage>11</fpage>-<lpage>23</lpage>. <comment>[In Chinese]</comment></mixed-citation></ref><ref id="B9"><mixed-citation xmlns:xlink="http://www.w3.org/1999/xlink" xlink:type="simple"><person-group><name name-style="western"><surname>Fan</surname><given-names>ZD</given-names></name><name name-style="western"><surname>Pape</surname><given-names>T</given-names></name></person-group> (<year>1996</year>) <article-title>Checklist of Sarcophagidae (Diptera) recorded from China.</article-title><source>Studia Dipterologica</source><volume>3</volume>: <fpage>237</fpage>-<lpage>258</lpage>.</mixed-citation></ref><ref id="B26"><mixed-citation xmlns:xlink="http://www.w3.org/1999/xlink" xlink:type="simple"><person-group><name name-style="western"><surname>Xue</surname><given-names>WQ</given-names></name><name name-style="western"><surname>Chao</surname><given-names>JM</given-names></name></person-group> (<year>1998</year>) <source>Flies of China</source>, <volume>Volume 2</volume>. <publisher-name>Liaoning Science and Technology Press</publisher-name>, <publisher-loc>Shenyang 1518–1660</publisher-loc>. <comment>[In Chinese]</comment></mixed-citation></ref><ref id="B29"><mixed-citation xmlns:xlink="http://www.w3.org/1999/xlink" xlink:type="simple"><person-group><name name-style="western"><surname>Zhang</surname><given-names>BS</given-names></name><name name-style="western"><surname>Jia</surname><given-names>FL</given-names></name><name name-style="western"><surname>Liang</surname><given-names>GQ</given-names></name><name name-style="western"><surname>Zhang</surname><given-names>SH</given-names></name></person-group> (<year>2010</year>) <article-title>Species review of Sarcophagidae in Guangdong and Hainan provinces (Sarcophagidae: Diptera).</article-title><source>Chinese Journal of Vector Biology and Control</source><volume>21</volume>: <fpage>357</fpage>-<lpage>361</lpage>. <comment>[In Chinese with English summary]</comment></mixed-citation></ref><ref id="B17"><mixed-citation xmlns:xlink="http://www.w3.org/1999/xlink" xlink:type="simple"><person-group><name name-style="western"><surname>Pape</surname><given-names>T</given-names></name></person-group> (<year>1996</year>) <article-title>Catalogue of the Sarcophagidae of the world (Insecta: Diptera).</article-title><source>Memoirs on Entomology, International</source><volume>8</volume>: <fpage>1</fpage>-<lpage>558</lpage>.</mixed-citation></ref><ref id="B7"><mixed-citation xmlns:xlink="http://www.w3.org/1999/xlink" xlink:type="simple"><person-group><name name-style="western"><surname>Chen</surname><given-names>ZZ</given-names></name></person-group> (<year>1975</year>) <article-title>Descriptions of a new genus and two new species of Chinese flies of the tribe Sarcophagini (Diptera: Sarcophagidae).</article-title><source>Acta Entomologica Sinica</source><volume>18</volume>: <fpage>114</fpage>-<lpage>118</lpage>. <comment>[In Chinese with English summary]</comment></mixed-citation></ref></ref-list></tp:taxon-treatment>
